# Supplementary material for: Range size and abundance dynamics of Japanese breeding birds over 40 years suggest a potential crisis in warm areas
Source: Sci Rep. 2025 May 19;15:17281. doi: 10.1038/s41598-025-01382-8 (PMC12089301; doi:10.1038/s41598-025-01382-8)
Supplement: Supplementary file 1 — Supplementary Material 1 [file 41598_2025_1382_MOESM1_ESM.xlsx]

## Sheet: source-data-2023-12-22
BR_ID	SciName	LandWat	Exotic	BW	Productivity	NofHabitat	Migration	Habitat	Urban	Farmland	ForestNest	ForestForage	STI	RangeSize	RS1970	RS1990	RS2010	RateRS1990	RateRS2010	rate40yr	EnglishName	IUCNname	TreeName	HWI	N1990s	N2010s	ATP30YR90_min	ATP30YR90_25percentile	ATP30YR90_med	ATP30YR90_75percentile	ATP30YR90_max	ATP30YR10_min	ATP30YR10_25percentile	ATP30YR10_med	ATP30YR10_75percentile	ATP30YR10_max	ATPsurYR90_min	ATPsurYR90_25percentile	ATPsurYR90_med	ATPsurYR90_75percentile	ATPsurYR90_max	ATPsurYR10_min	ATPsurYR10_25percentile	ATPsurYR10_med	ATPsurYR10_75percentile	ATPsurYR10_max	RateN2010
353	Hirundapus caudacutus	land	native	127	4.5	3	Long	Forest	0	0	Cavity	Air	5.38	129	129	44	43	-1.06087	-0.0224729	-1.08334	White-throated Needletail	Hirundapus caudacutus	Hirundapus_caudacutus	72.2236	144	78	-1.5	4.56	6.6	12.25	14.73	1.03333	4.65	5.38	6.36667	10.1	-0.621366	4.63747	6.85844	12.971	15.2883	1.45361	4.87241	6.43057	8.03542	10.712	-0.607286
326	Columba janthina	land	native	402	3.5	1	Resident	Forest	0	0	Tree	Canopy	16.3	59	17	37	59	0.747214	0.456758	1.20397	Japanese Woodpigeon	Columba janthina	Columba_janthina	34.2189	124	111	12.68	16.33	17.76	22.05	23.28	12.8333	16	16.3	19.05	23.32	13.0909	17.3567	18.6834	22.3919	23.7682	13.6896	17.0308	17.9952	19.5296	24.1908	-0.109815
333	Treron sieboldii	land	native	225	4	1	Resident	Forest	0	0	Tree	Canopy	8.36	807	318	454	807	0.355106	0.574265	0.929371	White-bellied Green-pigeon	Treron sieboldii	Treron_sieboldii	38.9028	1097	2333	1.38	5.9	8.46	11.44	19.54	-0.46	5.9	8.36	11.0667	17.68	1.49481	5.72665	8.55162	12.2804	19.8316	0.532991	6.67354	9.09446	12.0042	17.2344	0.754093
534	Pyrrhula pyrrhula	land	native	27.5	7.5	1	Resident	Forest	0	0	Shrub	Canopy	3.74	116	99	111	116	0.113329	0.0436751	0.157004	Eurasian Bullfinch	Pyrrhula pyrrhula	Pyrrhula_pyrrhula	23.7808	305	244	-2.25	2.86	4.15	5.38	14.53	-2.25	2.4	3.74	5.08	9.675	-0.769949	3.35405	4.37014	5.42372	15.2005	0.1765	3.33504	4.3045	5.39528	15.4771	-0.222327
338	Cuculus optatus	land	native	100	9.2	1	Long	Forest	0	0	Ground	Canopy	6.68333	788	586	675	788	0.141168	0.154573	0.295742	Oriental Cuckoo	Cuculus saturatus	Cuculus_optatus	49.8497	2671	2968	-1.5	5.05	6.54	9.05	18.8	-2.25	5.225	6.68333	9.2	15.1	-0.621366	4.95899	6.53446	9.50973	19.3922	0.1765	5.94968	7.49128	10.0145	16.2406	0.105398
335	Hierococcyx hyperythrus	land	native	125	9.2	1	Long	Forest	0	0	Ground	Canopy	7.75	294	246	236	294	-0.0413282	0.218915	0.177587	Northern Hawk-cuckoo	Hierococcyx hyperythrus	Cuculus_fugax	36.6511	275	248	1.94	6.38	8.44	9.75	15.4	1.45	5.65	7.75	9.37083	13.7	1.9983	6.92559	8.79713	10.3417	15.6961	2.28274	6.5252	8.57195	10.2963	14.574	-0.102948
469	Phylloscopus borealoides	land	native	9.5	7.5	1	Long	Forest	0	0	Ground	Canopy	5.22	296	206	219	296	0.0609088	0.300105	0.361013	Sakhalin Leaf-warbler	Phylloscopus borealoides	Phylloscopus_borealoides	24.0156	878	1259	0.15	4.3	5.36	6.28	14.2	0.15	4.375	5.22	5.9	13.375	0.458212	4.28637	5.16813	6.32472	14.7611	1.27518	5.07547	5.98471	6.73688	16.0559	0.360082
470	Phylloscopus coronatus	land	native	9.5	7.5	1	Long	Forest	0	0	Ground	Canopy	5.68	749	632	594	749	-0.061909	0.231512	0.169603	Eastern Crowned Warbler	Phylloscopus coronatus	Phylloscopus_coronatus	22.5525	3684	5779	0.15	4.68	5.5	7.15	17.78	1.38	4.9	5.68	7.3	16.675	0.458212	4.58066	5.39112	7.22435	18.1467	2.28274	5.63264	6.52755	8.02702	17.3382	0.450133
523	Carduelis spinus	land	native	13	4.4	1	Short	Forest	0	0	Tree	Canopy	5.78333	34	17	34	28	0.664976	-0.188052	0.476924	Eurasian Siskin	Spinus spinus	Carduelis_spinus	36.587	82	51	-2.25	4.34	8.23	9.68	17.08	2.96667	4.3	5.78333	7.8	7.8	1.49481	4.06317	5.21178	8.53608	10.3125	3.4855	5.05433	6.2999	8.51888	16.8977	-0.467597
484	Aegithalos caudatus	land	native	7	9.5	1	Resident	Forest	0	0	Tree	Canopy	12.8571	775	638	722	775	0.123505	0.0707433	0.194248	Long-tailed Tit	Aegithalos caudatus	Aegithalos_caudatus	22.2433	5351	4159	2.03	11.23	12.44	14.25	17.68	2.03333	11	12.8571	14.35	17.7833	2.04819	11.9322	13.0803	14.684	18.1672	2.88219	11.8651	13.9145	15.3365	18.4217	-0.251955
536	Eophona personata	land	native	72.5	4	1	Resident	Forest	0	0	Tree	Canopy	10.4667	690	511	555	690	0.0824437	0.217372	0.299815	Japanese Grosbeak	Eophona personata	Eophona_personata	36.4198	1681	1945	1.9	8.25	11.05	12.75	17.48	2.71667	8.3	10.4667	12.44	17.5	1.72863	8.57938	11.5528	13.2965	17.4702	3.7453	9.37437	11.6276	13.431	18.1758	0.145792
472	Regulus regulus	land	native	4.5	13	1	Resident	Forest	0	0	Tree	Canopy	5.18	153	78	111	153	0.349051	0.318454	0.667505	Goldcrest	Regulus regulus	Regulus_regulus	20.3473	210	278	-0.46	3.78	5.64	8.03	12.85	1.475	3.71667	5.18	8.46667	15.2333	-0.270271	3.85875	5.53885	8.14351	13.2244	2.12918	4.28736	5.67811	8.83356	16.3072	0.279354
334	Treron formosae	land	native	260	4	1	Resident	Forest	0	0	Tree	Canopy	21.13	37	23	37	36	0.459532	-0.0266682	0.432864	Ryukyu Green-pigeon	Treron formosae	Treron_formosae	35.34	243	146	14.93	21.26	21.5	22.43	23.77	9.76667	20.125	21.13	22.0975	23.825	15.4905	21.6855	22.1035	22.8031	24.1608	10.9827	20.7688	21.9123	23.0744	24.7353	-0.506736
543	Agropsar philippensis	land	native	47	8.25	2	Long	Forest	1	0	Cavity	Canopy	8.36667	204	204	142	204	-0.360165	0.360165	0	Chestnut-cheeked Starling	Agropsar philippensis	Sturnus_philippensis	37.274	333	501	3.7	6.28	7.73	9.18	16.13	4.65	7.44	8.36667	10	13.65	3.5743	6.08254	7.74056	8.63044	16.5125	5.67158	8.38376	9.25892	10.8982	24.3306	0.407459
539	Passer rutilans	land	native	20	15	1	Short	Forest	0	0	Cavity	Canopy	6.125	207	131	176	207	0.293348	0.161388	0.454736	Russet Sparrow	Passer cinnamomeus	Passer_rutilans	31.5307	718	800	2.68	5.1	5.7	6.91	16.02	3.85	5.46667	6.125	7.2	15.26	2.78474	5.00037	5.69006	6.3442	16.4624	4.50552	6.09363	6.793	7.93236	16.0955	0.108
488	Periparus ater	land	native	8	12	1	Resident	Forest	0	0	Cavity	Canopy	8.2	728	547	605	728	0.100605	0.184794	0.285398	Coal Tit	Periparus ater	Parus_ater	20.9231	3439	4190	-0.46	5.65	8.07	9.8	16.05	-0.46	5.575	8.2	9.78333	19.3	-0.270271	5.54281	8.35375	10.2166	16.4523	0.532991	6.22938	8.85428	10.7864	19.6996	0.197468
491	Parus minor	land	native	15.5	12.75	2	Resident	Forest	1	0	Cavity	Canopy	11.86	1117	995	1055	1117	0.0584962	0.0570532	0.115549	Great Tit	Parus major	Parus_major	19.1839	9549	9872	0.15	8.94	11.7	14	23.77	1.45	9.025	11.86	14.28	23.74	0.458212	9.4835	12.2137	14.5761	24.1608	2.28274	10.1178	12.8194	15.2857	24.505	0.0332626
487	Poecile montanus	land	native	11	7	1	Resident	Forest	0	0	Cavity	Canopy	8.325	396	330	308	396	-0.0687771	0.250595	0.181818	Willow Tit	Poecile montanus	Parus_montanus	18.3814	824	923	-2.25	6.68	8.23	9.93	15.83	1.38	6.15	8.325	9.9	15.8333	1.49481	6.96168	8.65574	10.6226	15.1003	2.28274	6.59421	9.30011	10.7844	15.4652	0.113329
486	Poecile palustris	land	native	11	9.75	1	Resident	Forest	0	0	Cavity	Canopy	5.62	194	126	194	171	0.428812	-0.125505	0.303307	Marsh Tit	Poecile palustris	Parus_palustris	18.6451	844	446	1.48	4.78	5.4	6.03	9.34	0.15	4.83	5.62	6.18	8.95	2.6084	4.63594	5.18284	5.94036	9.43074	1.27518	5.53679	6.2999	6.83243	9.50182	-0.636778
489	Poecile varius	land	native	19.5	9.75	2	Resident	Forest	1	0	Cavity	Canopy	12.9333	919	606	800	919	0.277332	0.138513	0.415845	Varied Tit	Sittiparus varius	Parus_varius	19.7139	4558	6246	3.34	10.48	12.5	14.33	22.85	1.41667	10.8	12.9333	14.9	22.85	3.58395	11.0449	13.0607	14.9316	23.137	2.31232	11.7335	13.7865	15.6511	23.4528	0.314998
339	Cuculus poliocephalus	land	native	50	9.2	1	Long	Forest	0	0	Shrub	Canopy	12.2163	829	581	631	829	0.0824189	0.272536	0.354955	Lesser Cuckoo	Cuculus poliocephalus	Cuculus_poliocephalus	48.2641	1813	2381	1.9	9.33	12	14.53	23.27	1.56	9.63333	12.2163	14.58	23.2667	1.72863	9.82493	12.3284	15.0376	23.7682	2.32402	10.6056	13.1145	15.4228	24.1289	0.272406
537	Coccothraustes coccothraustes	land	native	55	9	2	Short	Forest	1	0	Shrub	Canopy	5.775	130	98	121	130	0.208901	0.0711763	0.280077	Hawfinch	Coccothraustes coccothraustes	Coccothraustes_coccothraustes	32.7223	210	217	3.68	5.13	6.18	8.45	15.8	3.36667	5.1	5.775	7.58	11.0333	3.65109	5.06033	6.25007	9.12669	16.2596	4.07966	5.97381	6.793	8.4457	14.8963	0.0326369
404	Hypsipetes amaurotis	land	native	73	10	3	Resident	Forest	1	1	Shrub	Canopy	12.9	1148	1000	1112	1148	0.10606	0.0318329	0.137892	Brown-eared Bulbul	Hypsipetes amaurotis	Ixos_amaurotis	21.3099	31266	31567	3.9	11.15	13.23	15.2	23.83	3.36667	10.84	12.9	14.875	23.825	3.95844	11.5461	13.645	15.5836	24.2773	4.07966	11.707	13.7665	15.766	24.7353	0.00958072
494	Zosterops japonicus	land	native	11	8	2	Resident	Forest	1	0	Shrub	Canopy	14.46	913	643	841	913	0.268081	0.0820506	0.350132	Mountain White-eye	Zosterops japonicus	Zosterops_japonicus	21.7951	8961	8284	3.68	12.6	14.53	16.2	23.83	4.15	12.675	14.46	15.9333	23.7667	3.65109	13.1208	15.0166	16.7034	24.2773	4.70949	13.5372	15.3376	16.887	24.505	-0.0785468
479	Cyanoptila cyanomelana	land	native	23	4	1	Long	Forest	0	0	Ground	Flycatch	9.9	874	703	789	874	0.115255	0.102191	0.217446	Blue-and-white Flycatcher	Cyanoptila cyanomelana	Cyanoptila_cyanomelana	30.5566	3222	4048	1.03	7.94	9.74	11.93	17.48	1.41667	7.9	9.9	12.225	17.4333	0.759809	8.31501	10.2963	12.4944	17.4702	2.28274	8.62267	10.8753	13.0797	17.866	0.228157
482	Muscicapa dauurica	land	native	13	4.5	1	Long	Forest	0	0	Tree	Flycatch	6.175	379	216	198	379	-0.0865925	0.646866	0.560274	Asian Brown Flycatcher	Muscicapa dauurica	Muscicapa_dauurica	29.3542	242	373	-0.46	4.82	5.62	7.72	16.6	1.41667	4.83333	6.175	9.34	16.7333	-0.270271	4.60802	5.39112	7.7482	16.9151	2.31232	5.4517	6.62197	10.1505	16.8605	0.431194
480	Muscicapa sibirica	land	native	13	6	1	Long	Forest	0	0	Tree	Flycatch	4.25	44	44	24	28	-0.587787	0.14842	-0.439367	Dark-sided Flycatcher	Muscicapa sibirica	Muscicapa_sibirica	32.9982	27	14	1.45	2.85	4.34	7.8	14.2	-0.46	-0.46	2.71667	5.65	6.9125	1.50456	3.66164	4.10327	5.42159	14.2565	0.532991	0.532991	3.26629	4.28165	6.59421	-0.624154
402	Pericrocotus divaricatus	land	native	21	4.5	1	Long	Forest	0	0	Tree	Flycatch	12.55	536	330	230	536	-0.359701	0.84358	0.48388	Ashy Minivet	Pericrocotus divaricatus	Pericrocotus_divaricatus	42.1649	648	1133	6.68	10.85	12.91	16.62	23.7	2.1	10.725	12.55	14.4333	23.7	7.3625	11.5178	13.7887	19.2854	24.035	3.33504	11.2249	12.7016	14.1568	22.5635	0.558074
483	Terpsiphone atrocaudata	land	native	19.5	6	1	Long	Forest	0	0	Tree	Flycatch	13.45	569	303	323	569	0.0637158	0.564893	0.628609	Japanese Paradise-flycatcher	Terpsiphone atrocaudata	Terpsiphone_atrocaudata	24.0936	555	931	8.04	13.37	20.83	21.86	23.83	8.04	11.775	13.45	15.2667	23.825	8.84376	14.0409	21.6855	22.5355	24.2773	8.87065	12.675	14.2221	15.969	24.7353	0.516565
363	Eurystomus orientalis	land	native	275	4	2	Long	Forest	0	1	Cavity	Flycatch	11.8	73	73	41	60	-0.566395	0.373204	-0.193191	Oriental Dollarbird	Eurystomus orientalis	Eurystomus_orientalis	36.9519	20	17	8.3	12.99	14.37	14.67	16.42	8.48333	11.18	11.8	12.1	12.44	8.87483	13.4283	15.1003	15.2516	16.9987	9.13017	11.8203	12.6829	12.9111	13.1595	-0.154151
476	Ficedula narcissina	land	native	15.5	6.75	1	Long	Forest	0	0	Cavity	Flycatch	9.25	1030	595	768	1030	0.25485	0.293194	0.548044	Narcissus Flycatcher	Ficedula narcissina	Ficedula_narcissina	29.9264	3421	7960	0.15	5.52	7.67	10.4	23.7	1.45	6.58	9.25	12.3833	23.7	0.458212	5.53926	8.09599	11.0674	24.035	2.28274	7.67684	10.2813	13.3747	24.3033	0.844329
350	Ninox scutulata	land	native	206	4	3	Long	Forest	1	1	Cavity	Flycatch	13.42	197	197	138	186	-0.353793	0.296635	-0.0571584	Northern Boobook	Ninox japonica	Ninox_scutulata	29.2601	28	30	6.72	12.22	15.46	21.5	23.77	5.52	12.675	13.42	15.7042	23.74	6.40416	13.9491	16.8317	22.2759	24.1608	10.9032	13.9562	14.9755	16.9691	24.505	0.0666914
346	Otus sunia	land	native	80	4.5	1	Long	Forest	0	0	Cavity	Flycatch	8.84	75	75	45	35	-0.502092	-0.245122	-0.747214	Oriental Scops-owl	Otus sunia	Otus_sunia	29.5064	8	1	4.43	6.18	7.98	9	9.55	5.73333	7.3	9.325	9.325	9.9	4.25903	7.0972	8.40596	9.8784	10.2963	7.8677	7.8677	7.8677	7.8677	7.8677	-1.50408
258	Scolopax rusticola	land	native	323	5.25	2	Short	Forest	0	0	Ground	Ground	5.375	48	46	36	48	-0.23923	0.280902	0.0416727	Eurasian Woodcock	Scolopax rusticola	Scolopax_rusticola	39.6207	16	19	4.1	4.27	5.8	6.47	7.47	3.56	5.07917	5.375	6.25833	12.3	4.11832	4.3392	6.12969	6.53196	7.39834	4.07439	5.66704	5.92274	6.91321	13.3084	0.162519
161	Tetrastes bonasia	land	native	375	8.5	1	Resident	Forest	0	0	Ground	Ground	4.63333	69	69	49	65	-0.336472	0.277632	-0.0588405	Hazel Grouse	Bonasa bonasia	Bonasa_bonasia	33.3156	62	65	1.38	4.33	4.85	6.18	8.95	0.15	3.84	4.63333	5.52	9.24	1.49481	4.05651	4.68734	6.01759	9.09704	1.27518	4.52835	5.14816	6.42722	10.1085	0.04652
163	Syrmaticus soemmerringii	land	native	1145	10	1	Resident	Forest	0	0	Ground	Ground	10.175	297	239	197	297	-0.192372	0.408826	0.216455	Copper Pheasant	Syrmaticus soemmerringii	Syrmaticus_soemmerringii	29.735	151	244	5.07	8.48	10.62	12.09	16.33	4.36667	8.85	10.175	11.7	17.525	5.42372	8.92874	11.114	12.5007	17.1105	5.3388	9.57018	10.9446	12.603	18.0456	0.477378
348	Otus lempiji	land	native	160	6.5	1	Resident	Forest	0	0	Cavity	Ground	21.4	26	22	15	26	-0.362905	0.523248	0.160343	Japanese Scops-owl	Otus semitorques	Otus_semitorques	31.4217	1	1	9.24	15.34	21.43	21.73	22.03	8.45	8.8725	9.295	9.7175	10.14	22.0879	22.0879	22.0879	22.0879	22.0879	9.89313	9.89313	9.89313	9.89313	9.89313	0
331	Streptopelia orientalis	land	native	235	4.5	4	Resident	Forest	1	1	Shrub	Ground	11	1133	1022	1080	1133	0.0551471	0.0478647	0.103012	Oriental Turtle-dove	Streptopelia orientalis	Streptopelia_orientalis	32.7511	9804	9946	1.7	8.52	13	15.57	23.83	-2.25	7.1	11	14.7667	23.825	1.33183	8.89187	13.5149	15.958	24.2773	1.27518	8.00968	12.0547	15.6576	24.7353	0.0143785
418	Luscinia akahige	land	native	22.5	6	1	Long	Forest	0	0	Ground	Ground	5.08	190	150	190	182	0.234994	-0.0427873	0.192206	Japanese Robin	Larvivora akahige	Erithacus_akahige	24.734	936	701	-1.5	3.47	4.76	6	18.28	-2.25	3.775	5.08	6.025	18.275	-0.621366	3.36874	4.87551	6.32472	18.6834	1.27518	4.46098	5.63264	6.70943	19.2559	-0.28875
376	Pitta nympha	land	native	111.25	4.5	1	Long	Forest	0	0	Ground	Ground	15.1333	73	5	29	73	1.60944	0.902868	2.51231	Fairy Pitta	Pitta nympha	Pitta_nympha	24.5429	16	56	9.33	11.89	12.79	15.23	16.22	9.325	13.0375	15.1333	15.92	17.22	11.8066	12.0264	13.2082	15.6384	16.5334	11.1628	13.6917	15.9807	16.7809	17.3894	1.20984
665	Bambusicola thoracica	land	exotic	275	15	1	Resident	Forest	0	0	Ground	Ground	14.58	461	461	388	392	-0.171986	0.0102303	-0.161755	Chinese Bamboo-partridge	Bambusicola thoracicus	Bambusicola_thoracicus	23.8458	986	777	6.13	13.58	14.9	15.92	19.54	8.76	13.36	14.58	15.65	19.54	6.96168	14.3411	15.5337	16.4255	19.8316	9.44769	14.4145	15.408	16.5819	19.9335	-0.237944
414	Troglodytes troglodytes	land	native	10.5	4.5	2	Resident	Forest	0	0	Ground	Ground	8.36667	552	292	438	552	0.404327	0.230859	0.635185	Northern Wren	Troglodytes troglodytes	Troglodytes_troglodytes	12.4055	1579	2123	-2.25	5.65	8.37	10.18	18.28	-2.25	5.65	8.36667	10.1833	18.275	-0.769949	5.68989	8.65228	10.5128	18.6834	0.1765	6.25793	9.09446	11.2939	19.2559	0.295876
435	Zoothera dauma	land	native	130	6	1	Short	Forest	0	0	Tree	Ground	7.98833	462	309	370	462	0.17963	0.221525	0.401155	White's Thrush	Zoothera aurea	Zoothera_dauma	33.3958	656	618	-1.5	5.58	8.2	10.5	18.48	-1.5	5.8	7.98833	9.76667	15.675	-0.621366	5.53926	8.51065	10.9298	18.971	0.1765	6.63871	8.81586	10.8071	15.9824	-0.0595787
358	Halcyon coromanda	land	native	45	8.25	2	Long	Forest	0	0	Cavity	Ground	12.9333	408	178	234	408	0.2722	0.55413	0.826329	Ruddy Kingfisher	Halcyon coromanda	Halcyon_coromanda	23.5537	548	884	5.38	11.53	21	22.05	23.83	4.3	10.1	12.9333	21.4	23.825	5.77677	12.264	21.6855	22.7053	24.2773	5.05433	11.624	14.8671	22.1541	24.7353	0.477489
417	Prunella rubida	land	native	19	4.5	2	Short	Forest	0	0	Shrub	Ground	1.45	40	40	32	38	-0.217065	0.167054	-0.0500104	Japanese Accentor	Prunella rubida	Prunella_rubida	21.6317	98	92	-2.25	-0.46	1.7	2.48	10.26	-2.25	-0.88	1.45	2.1	6.03333	-0.769949	-0.270271	1.50456	3.35405	10.7628	-0.450446	0.506941	1.27518	3.33504	6.35855	-0.0625204
439	Turdus cardis	land	native	60	10	1	Long	Forest	0	0	Shrub	Ground	9.62	700	403	510	700	0.234955	0.316138	0.551093	Japanese Thrush	Turdus cardis	Turdus_cardis	29.0633	1319	1885	1.42	7.43	9.33	11.13	15.58	3.15	7.8	9.62	11.5	17.4333	1.52702	7.65353	9.74761	11.5528	16.0883	3.59529	8.44159	10.4295	12.3594	17.6748	0.356826
437	Zoothera sibirica	land	native	70	3.5	1	Long	Forest	0	0	Shrub	Ground	6.375	127	127	89	113	-0.352221	0.236389	-0.115832	Siberian Thrush	Geokichla sibirica	Zoothera_sibirica	35.9341	99	72	-1.5	4.38	6.13	8.03	13.53	1.45	4.3875	6.375	7.5775	14.4	-0.621366	4.34986	5.74631	8.07607	13.5946	2.28274	5.02588	7.23811	8.53443	15.4232	-0.314711
441	Turdus chrysolaus	land	native	62.5	4	1	Short	Forest	0	0	Shrub	Ground	5.8	353	303	353	348	0.152269	-0.014225	0.138044	Brown-headed Thrush	Turdus chrysolaus	Turdus_chrysolaus	32.9341	1467	774	-0.46	4.88	5.9	7.45	17.78	-0.46	4.78	5.8	7.525	11.62	-0.270271	4.87942	5.80138	7.69226	18.1467	0.532991	5.56931	6.67354	8.23794	15.6476	-0.638793
556	Corvus corone	land	native	503	4	4	Resident	Forest	1	1	Tree	Omnivore	13.72	1003	932	921	1003	-0.01186	0.0852021	0.0733421	Carrion Crow	Corvus corone	Corvus_corone	37.5978	8659	7206	1.38	10.69	13.86	15.45	21.76	1.38	10	13.72	15.3	18.075	1.49481	11.108	14.3971	15.788	22.2066	2.32997	10.8199	14.7718	16.2378	18.6974	-0.183662
557	Corvus macrorhynchos	land	native	675	4	5	Resident	Forest	1	0	Tree	Omnivore	13.8625	1166	887	1042	1166	0.160885	0.112335	0.27322	Large-billed Crow	Corvus macrorhynchos	Corvus_macrorhynchos	38.0385	10205	10798	-1.48	9.4	13.48	15.68	23.77	-0.46	9.88125	13.8625	15.825	23.7667	-0.769949	10.0243	14.0747	16.1008	24.1608	0.532991	11.0891	14.9834	16.7715	24.505	0.0564778
551	Cyanopica cyanus	land	native	69.5	6.5	3	Resident	Forest	1	1	Tree	Omnivore	13.12	162	162	102	108	-0.459021	0.0566189	-0.402402	Asian Azure-winged Magpie	Cyanopica cyanus	Cyanopica_cyanus	13.0797	295	99	7.66	12.45	14.33	14.9	16.34	6.3	11.52	13.12	14.7792	16.34	7.94186	12.6328	14.5444	15.1847	16.8826	6.87913	12.2686	13.9221	15.6576	17.5149	-1.08519
549	Garrulus glandarius	land	native	134.5	6	1	Resident	Forest	0	0	Tree	Omnivore	10.0225	727	725	721	727	-0.00552488	0.00827591	0.00275103	Eurasian Jay	Garrulus glandarius	Garrulus_glandarius	17.5093	2955	2147	2.4	8.78	10.66	12.1	17.32	0.15	8.36	10.0225	11.78	19.12	2.86182	9.36842	11.1746	12.4993	17.8042	2.32402	9.37437	10.8753	12.6829	19.6481	-0.3193
423	Luscinia cyane	land	native	15	5	1	Long	Forest	0	0	Ground	Shrub	5.3775	402	317	374	402	0.164875	0.0720105	0.236885	Siberian Blue Robin	Larvivora cyane	Luscinia_cyane	25.987	1801	1815	0.15	4.37	5.7	7.85	15.72	1.38	4.325	5.3775	7	14.8667	0.458212	4.27248	5.6855	8.10219	16.1008	2.28274	4.97683	5.9998	7.55847	15.766	0.00773912
450	Urosphena squameiceps	land	native	9	8.25	1	Long	Forest	0	0	Ground	Shrub	8.9	879	676	825	879	0.198924	0.0633271	0.262251	Asian Stubtail	Urosphena squameiceps	Urosphena_squameiceps	20.2747	3476	3343	1.03	7.16	10.04	12.78	19.54	1.03333	5.9	8.9	11.76	19.3	0.759809	7.43295	10.3989	13.2403	19.8316	1.45361	6.67417	9.83886	12.7633	19.6996	-0.0390022
424	Tarsiger cyanurus	land	native	12.5	9	1	Short	Forest	0	0	Ground	Shrub	2.86	113	75	111	113	0.387766	0.0176996	0.405465	Orange-flanked Bush-robin	Tarsiger cyanurus	Tarsiger_cyanurus	24.2017	488	474	-2.25	1.9	3.15	5.65	15.27	-2.25	2.03333	2.86	5.06667	11.06	-0.621366	1.72863	3.56612	5.71553	13.8216	-0.450446	3.33504	4.28165	6.25793	12.5203	-0.0290477
678	Leiothrix lutea	land	exotic	21.6	8.75	2	Short	Forest	0	0	Shrub	Shrub	12.1	278	0	59	278	4.09434	1.53687	5.63121	Red-billed Leiothrix	Leiothrix lutea	Leiothrix_lutea	12.7462	431	1391	6.18	10.23	11	11.93	17.08	5.65	10.4125	12.1	13.575	17.68	7.07105	11.4957	11.5088	13.0843	15.6444	6.63494	11.376	13.0184	14.324	17.6903	1.17007
512	Emberiza variabilis	land	native	29	6	1	Short	Forest	0	0	Shrub	Shrub	5.26	202	55	111	202	0.693147	0.594707	1.28785	Grey Bunting	Emberiza variabilis	Emberiza_variabilis	23.7898	255	407	-0.46	4.15	4.95	7.2	15.5	-0.46	4.04	5.26	7.22	14.3	-0.270271	4.34986	5.25473	7.68244	16.1195	0.532991	4.68776	5.71658	7.87836	15.1876	0.46609
675	Garrulax canorus	land	exotic	62	4	3	Resident	Forest	1	0	Shrub	Shrub	12.65	203	0	22	203	3.13549	2.18263	5.31812	Chinese Hwamei	Garrulax canorus	Garrulax_canorus	6.10251	54	1029	8.77	10.47	12.38	12.77	13.63	6.05	11.3	12.65	14.475	16.7333	9.28688	10.8228	11.9057	12.9198	13.316	7.10914	11.9454	13.3747	15.4022	17.0405	2.92998
451	Cettia diphone	land	native	18.55	7.5	3	Resident	Forest	0	1	Shrub	Shrub	11.6	1181	1062	1159	1181	0.0873249	0.0187879	0.106113	Japanese Bush-warbler	Horornis diphone	Cettia_diphone	14.332	23296	22237	-2.25	7.83	11.57	14.44	23	-2.25	7.5	11.6	14.6	22.64	-0.270271	8.15078	12.081	14.9113	22.9903	0.1765	8.26139	12.4929	15.3885	23.9945	-0.0465221
493	Certhia familiaris	land	native	8	9	1	Resident	Forest	0	0	Cavity	Stem	5.33	186	50	63	186	0.227057	1.07223	1.29928	Eurasian Treecreeper	Certhia familiaris	Certhia_familiaris	19.0414	57	182	1.38	5.14	5.34	7.44	12.94	1.45	4.2875	5.33	8.725	15.1333	1.49481	4.8943	5.78973	8.38514	13.6847	2.28274	4.87872	6.15854	10.1456	15.451	1.14904
374	Dendrocopos kizuki	land	native	22	5	2	Resident	Forest	1	0	Cavity	Stem	12.82	1027	752	935	1027	0.21755	0.093755	0.311305	Japanese Pygmy Woodpecker	Picoides kizuki	Dendrocopos_kizuki	28.8974	3683	3847	-0.46	10.12	12.88	14.78	22.05	1.38	10.04	12.82	14.9	22.425	-0.270271	10.5766	13.316	15.2185	22.5355	2.32997	10.9488	13.6849	15.6888	23.38	0.0435544
372	Dendrocopos leucotos	land	native	125	4	1	Resident	Forest	0	0	Cavity	Stem	8.575	281	147	146	281	-0.00677969	0.651474	0.644695	White-backed Woodpecker	Dendrocopos leucotos	Dendrocopos_leucotos	29.8871	131	199	2.86	7.52	10.4	12.55	21.4	3.15	6.025	8.575	10.9125	21.3	2.98255	8.27955	11.5534	13.0478	21.9323	3.59529	6.52986	9.02193	11.9259	22.1467	0.415515
371	Dendrocopos major	land	native	69.5	5.5	1	Resident	Forest	0	0	Cavity	Stem	7.24	611	466	532	611	0.132192	0.138211	0.270403	Great Spotted Woodpecker	Dendrocopos major	Dendrocopos_major	28.6684	1124	1242	1.38	5.75	7.46	9.3	16.1	1.38	5.7	7.24	9.46	15.7	1.49481	5.67866	7.65353	9.66575	16.5659	2.28274	6.46348	8.0458	10.3543	16.5759	0.0997448
369	Dryocopus martius	land	native	310	4	1	Resident	Forest	0	0	Cavity	Stem	5.86	102	48	53	102	0.0971637	0.645745	0.742909	Black Woodpecker	Dryocopus martius	Dryocopus_martius	26.2323	52	88	2.96	4.48	5.3	6.08	9.34	2.03333	5.12	5.86	7.15	9.34	2.86182	4.35648	5.21227	6.06442	9.43074	2.88219	5.58216	6.79396	7.71456	9.82949	0.518344
366	Picus awokera	land	native	120.5	6.5	1	Resident	Forest	0	0	Cavity	Stem	11.8	674	463	528	674	0.131104	0.243724	0.374828	Japanese Woodpecker	Picus awokera	Picus_awokera	27.5223	1168	1579	4.3	10.3	11.93	13.46	19.12	2.03333	9.91667	11.8	13.8	19.54	4.86234	10.8233	12.5007	13.9159	19.4254	2.72849	10.7864	12.6668	14.5938	19.9335	0.301276
367	Picus canus	land	native	145	8	1	Resident	Forest	0	0	Cavity	Stem	5.95	112	78	60	112	-0.258574	0.616514	0.35794	Grey-faced Woodpecker	Picus canus	Picus_canus	25.2037	52	122	3.34	4.68	5.71	7.2	9.3	2.96	5.12	5.95	6.95	8.95	3.36874	4.68233	5.84341	7.59398	9.60323	3.70559	5.70484	6.61333	7.72888	9.47	0.841892
492	Sitta europaea	land	native	19.5	6.5	1	Resident	Forest	0	0	Cavity	Stem	7.05	408	267	328	408	0.205071	0.217657	0.422728	Eurasian Nuthatch	Sitta europaea	Sitta_europaea	24.5839	693	661	2.72	5.08	7.02	8.48	17.48	1.38	5.3	7.05	8.725	16.45	3.01576	5.10697	6.86325	9.00592	17.4702	2.32997	5.99546	7.62922	9.45663	17.0201	-0.0472064
361	Alcedo atthis	land	native	30	8.25	1	Resident	River	0	0			13.4667	441	291	391	441	0.294508	0.120048	0.414556	Common Kingfisher	Alcedo atthis	Alcedo_atthis	26.8618	393	343	3.68	10.8	13.5	15	22.05	4.13333	11.1333	13.4667	15.0286	23	3.65109	11.2527	14.0153	15.5192	22.5355	4.71616	12.1817	14.5831	16.1445	23.7155	-0.135709
413	Cinclus pallasii	land	native	85	6.75	1	Resident	River	0	0			9.5	408	408	317	401	-0.251664	0.234401	-0.0172631	Brown Dipper	Cinclus pallasii	Cinclus_pallasii	27.9305	457	482	0.15	7.9	9.23	11.58	16.4	1.03333	7.9	9.5	11.1788	16.44	0.458212	8.14144	9.67496	12.0437	16.7804	1.45361	8.57534	10.2262	12.2793	17.2676	0.0531475
356	Megaceryle lugubris	land	native	275	5	1	Resident	River	0	0			10.3	236	236	172	138	-0.314769	-0.218818	-0.533586	Crested Kingfisher	Megaceryle lugubris	Megaceryle_lugubris	29.8821	122	69	4.13	9	10.8	13.48	17.48	3.15	7.28	10.3	12.6	17.32	4.05814	9.50398	11.2865	13.9039	17.8042	4.36666	8.56268	11.4691	13.4717	17.8196	-0.563689
147	Aquila chrysaetos	land	native	4350	2	2	Resident	Raptor	0	0			8.17	35	34	35	9	0.0281709	-1.28093	-1.25276	Golden Eagle	Aquila chrysaetos	Aquila_chrysaetos	36.9745	12	2	5.26	7.58	7.58	9.14	9.14	7.58	7.875	8.17	8.465	8.76	6.3013	7.77474	7.77474	9.97629	9.97629	8.03542	8.5388	9.04218	9.54556	10.0489	-1.46634
154	Falco peregrinus	land	native	950	3.5	1	Resident	Raptor	0	0			12.835	160	45	100	160	0.786479	0.466284	1.25276	Peregrine Falcon	Falco peregrinus	Falco_peregrinus	55.4224	46	51	7.16	9.37	14.18	15.71	19.05	4.08	10.15	12.835	15.3333	18.075	7.23459	9.92446	13.3544	15.9509	19.6898	5.22382	9.95635	12.8171	15.5619	24.4567	0.101096
159	Falco tinnunculus	land	native	190.8	4.5	2	Resident	Raptor	0	1			13.8212	99	22	61	99	0.99164	0.478036	1.46968	Common Kestrel	Falco tinnunculus	Falco_tinnunculus	50.8529	28	24	2.03	10.98	11.88	13.89	16	-0.88	11.8317	13.8212	14.6125	16	2.20222	11.5461	11.9208	14.3537	16.3563	0.506941	12.6936	15.01	15.6115	16.8745	-0.14842
131	Pandion haliaetus	land	native	1500	3	2	Resident	Raptor	0	0			14.4667	252	64	150	252	0.842893	0.51611	1.359	Osprey	Pandion haliaetus	Pandion_haliaetus	42.1581	183	226	4.13	10.92	13.35	15.8	23.74	5.175	11.375	14.4667	15.7	23.475	4.05814	10.881	14.1147	16.1886	24.1608	6.97248	12.4522	15.1698	16.8327	24.4567	0.210014
355	Apus pacificus	land	native	46.5	3.75	3	Long	Open	0	0			8.16667	120	120	106	110	-0.122962	0.0367014	-0.0862603	Pacific Swift	Apus pacificus	Apus_pacificus	69.3417	2151	949	-1.48	6.1	8.45	11	20.13	-0.88	6.1	8.16667	8.4	18.275	-0.769949	5.58235	8.48963	10.9662	20.6329	0.506941	6.59298	8.91938	9.24467	19.2559	-0.817691
383	Riparia riparia	land	native	15	6.75	4	Long	Open	0	1			6.02	45	43	45	32	0.0444518	-0.332134	-0.287682	Collared Sand Martin	Riparia riparia	Riparia_riparia	48.7662	1318	638	4.4	5.63	6.28	7.7	13.18	4.4	5.6	6.02	6.51429	7.65	4.31931	5.66259	6.09141	7.85913	13.7138	5.17423	6.43082	7.00537	8.32655	10.6832	-0.724725
433	Monticola solitarius	land	native	75	9	2	Resident	Open	1	0			16.75	423	179	212	423	0.168335	0.688441	0.856777	Blue Rock-thrush	Monticola solitarius	Monticola_solitarius	28.1709	559	806	6.1	14.53	16.78	22.05	23.38	6.1	14.9875	16.75	22.25	23.825	5.15195	15.3158	17.3614	22.1649	23.7313	6.59298	15.8045	17.4134	22.7684	24.7353	0.365387
67	Egretta sacra	water	native	515	4	1	Resident	Water	0	0			15.6667	45	40	45	40	0.115069	-0.115069	0	Pacific Reef-egret	Egretta sacra	Egretta_sacra	32.8517	27	12	11.62	15.56	17.09	22.63	23.77	12.8	15.2333	15.6667	21.525	22.5	13.3438	16.4157	17.6715	22.9002	23.9396	13.7465	16.5689	19.8405	22.7878	23.1002	-0.767255
46	Phalacrocorax capillatus	water	native	2950	3.5	1	Resident	Water	0	0			7.26667	56	25	49	56	0.653926	0.131028	0.784955	Japanese Cormorant	Phalacrocorax capillatus	Phalacrocorax_capillatus	38.9483	308	261	5.44	6.1	8.2	9.62	16.23	5.6	5.8	7.26667	8.2	15.5333	5.41524	5.67741	7.96846	10.9298	16.8356	6.43082	6.60521	8.08224	8.91938	16.9392	-0.164997
458	Acrocephalus bistrigiceps	land	native	12.5	5	3	Long	Open	0	0			6.3	163	163	154	140	-0.0564413	-0.0946652	-0.151107	Black-browed Reed-warbler	Acrocephalus bistrigiceps	Acrocephalus_bistrigiceps	21.869	873	570	4.33	5.99	7.05	9.62	20.83	4.925	6	6.3	7.125	13.18	4.1555	5.77846	7.02567	10.4339	20.9731	5.57944	6.6676	7.00537	8.32655	15.5251	-0.425691
337	Cuculus canorus	land	native	100	9.2	4	Long	Open	0	1			6.93333	616	616	480	561	-0.249002	0.155635	-0.0933672	Common Cuckoo	Cuculus canorus	Cuculus_canorus	49.2016	1327	1508	-0.46	5.78	7.54	9.78	16.22	1.475	5.7	6.93333	9.17125	14.6	-0.270271	5.77118	7.9159	10.4443	15.8736	2.12918	6.46749	7.87009	10.1178	15.5217	0.127773
453	Locustella fasciolata	land	native	27.5	5.25	2	Long	Open	0	0			6	131	113	118	131	0.042925	0.103678	0.146603	Sakhalin Grasshopper-warbler	Helopsaltes amnicola	Locustella_fasciolata	26.2682	470	558	1.03	5.42	5.78	7.11	14.18	1.03333	5.54	6	6.44	9.175	0.759809	5.21259	5.68569	7.02567	14.5181	1.45361	6.13826	6.62711	7.41187	24.1908	0.171291
457	Locustella lanceolata	land	native	11.5	4	3	Long	Open	0	0			6.1	32	32	25	25	-0.238411	0	-0.238411	Lanceolated Warbler	Locustella lanceolata	Locustella_lanceolata	23.6769	38	51	4.33	6	6.02	6.3	7.2	4.36667	6.02	6.1	6.3	7.84	4.32778	5.58995	6.03552	6.18288	7.13496	5.21309	6.71516	6.90919	6.98284	8.44015	0.287682
455	Locustella ochotensis	land	native	19.5	4	4	Long	Open	0	0			6.1	56	40	43	56	0.0706176	0.258862	0.329479	Middendorff's Grasshopper-warbler	Helopsaltes ochotensis	Locustella_ochotensis	29.5387	181	242	4.75	5.8	5.95	6.28	13.18	4.325	5.75	6.1	6.275	8.12	4.68755	5.67741	5.85169	6.03552	13.7138	5.12752	6.51187	6.95594	7.00537	12.5203	0.289055
459	Acrocephalus orientalis	land	native	30	6.75	3	Long	Open	0	0			13.6	463	345	363	463	0.0507151	0.242731	0.293446	Oriental Reed-warbler	Acrocephalus orientalis	Acrocephalus_arundinaceus	20.9085	3257	3037	5.6	11.53	14.1	15.18	19.12	5.95	11.5	13.6	14.8333	18	5.85099	11.5766	14.5444	15.5135	19.4254	6.85092	12.2686	14.836	15.7619	18.6527	-0.0699141
511	Emberiza spodocephala	land	native	21	7.5	2	Short	Open	0	0			5.71667	441	405	441	434	0.0849567	-0.0159639	0.0689929	Masked Bunting	Emberiza personata	Emberiza_spodocephala	19.3649	5213	4683	-0.46	4.89	5.78	7.14	16.67	-0.46	4.925	5.71667	7.025	13.72	-0.270271	4.85592	5.74653	7.04421	16.9948	0.532991	5.64745	6.51187	7.77866	16.3136	-0.107195
532	Uragus sibiricus	land	native	15	3.5	1	Short	Open	0	0			5.625	167	147	167	152	0.126752	-0.0935261	0.0332256	Long-tailed Rosefinch	Carpodacus sibiricus	Uragus_sibiricus	22.5141	689	573	2.68	4.83	5.42	5.86	9.8	2.4	5.12	5.625	6.12	8.8	2.6084	4.85592	5.36234	5.77677	8.5257	3.21039	5.92928	6.46348	6.87062	8.91938	-0.184062
NA	Amandava amandava	land	exotic	9	6	2	Resident	Open	0	0			15.9833	42	42	2	0	-2.66259	-1.09861	-3.7612	Red Avadavat	Amandava amandava	Amandava_amandava	13.5032	0	0	NA	NA	NA	NA	NA	NA	NA	NA	NA	NA	NA	NA	NA	NA	NA	NA	NA	NA	NA	NA	0
473	Cisticola juncidis	land	native	10	15	4	Resident	Open	0	1			16.3143	308	308	268	286	-0.13863	0.0647708	-0.0738591	Zitting Cisticola	Cisticola juncidis	Cisticola_juncidis	13.1298	2580	1797	9.3	15.53	16.78	22	23.83	10.4	15.5	16.3143	22.3	23.7667	9.97932	15.8303	16.9335	22.1649	24.2773	11.1628	16.372	17.1928	23.0349	24.505	-0.361502
52	Ixobrychus sinensis	water	native	115	5.5	4	Long	Water	0	1			13.9	62	62	49	58	-0.231112	0.165514	-0.0655973	Yellow Bittern	Ixobrychus sinensis	Ixobrychus_sinensis	30.9427	14	4	10.92	13.28	14	14.31	16.52	10.15	12.0446	12.9833	13.47	14.9	11.0615	14.4367	14.5753	14.9635	16.9335	10.9227	12.609	13.9697	14.7789	14.8106	-1.09861
182	Gallinula chloropus	water	native	325	16.25	2	Resident	Water	0	0			13.34	211	211	182	173	-0.1471	-0.0504309	-0.197531	Common Moorhen	Gallinula chloropus	Gallinula_chloropus	30.1365	191	78	5.87	13.43	15.62	21.63	23.74	6.51429	12.2833	13.34	15.72	23.74	5.95415	13.6738	15.7567	16.9335	24.1608	7.32124	13.1711	14.8106	16.8064	24.505	-0.888048
392	Motacilla alba	land	native	30	9	5	Resident	River	1	1			11.675	694	278	467	694	0.517257	0.395444	0.9127	White Wagtail	Motacilla alba	Motacilla_alba	30.9788	1493	1376	-0.46	6.14	8	12.93	16.78	3.425	7.96	11.675	14.84	17.4333	-0.270271	6.11315	8.2847	13.0803	17.035	4.20818	8.70385	12.5599	15.6015	18.0813	-0.0815499
391	Motacilla cinerea	land	native	17	7.5	2	Resident	River	1	0			9.8	758	707	758	755	0.0695577	-0.0039604	0.0655973	Grey Wagtail	Motacilla cinerea	Motacilla_cinerea	35.4306	2938	2378	-1.48	8.2	10.16	12.2	21.3	-0.46	7.94	9.8	12.1	17.68	-0.769949	8.64495	10.7764	12.8323	21.9285	0.532991	8.62267	10.6356	12.975	17.3787	-0.211389
393	Motacilla grandis	land	native	28	10	4	Resident	River	1	1			13.5333	521	461	490	521	0.0608792	0.0612235	0.122103	Japanese Wagtai	Motacilla grandis	Motacilla_grandis	28.7414	1416	909	4.3	12	13.34	14.48	17	3.9	12.46	13.5333	14.795	16.92	4.10075	12.4748	13.7627	14.9216	17.6243	5.56913	13.2684	14.5666	15.6015	17.4626	-0.442853
162	Coturnix japonica	land	native	103.5	10	2	Long	Open	0	1			9.67	46	46	5	13	-2.05839	0.847298	-1.21109	Japanese Quail	Coturnix japonica	Coturnix_japonica	39.3524	0	0	NA	NA	NA	NA	NA	8.45	8.45	8.45	8.45	8.45	NA	NA	NA	NA	NA	NA	NA	NA	NA	NA	0
507	Emberiza aureola	land	native	21.5	6	2	Long	Open	0	0			6.93	52	52	15	1	-1.1977	-2.07944	-3.27714	Yellow-breasted Bunting	Emberiza aureola	Emberiza_aureola	26.4715	14	0	5.5	6.02	6.22	7.13	7.65	NA	NA	NA	NA	NA	5.604	7.02567	7.02567	7.44831	7.55494	NA	NA	NA	NA	NA	-2.70805
510	Emberiza sulphurata	land	native	19.5	5.25	2	Long	Open	0	0			9.55	143	96	116	143	0.187463	0.207639	0.395102	Yellow Bunting	Emberiza sulphurata	Emberiza_sulphurata	26.9217	240	249	5.65	8.38	9.33	10.2	12.98	4.56	8.58	9.55	10.48	12.45	6.32472	8.52502	9.66575	11.4643	13.2403	5.3388	9.44612	10.4195	11.7335	16.8002	0.036664
263	Gallinago hardwickii	land	native	170	6	3	Long	Open	0	1			5.71667	190	178	180	190	0.0111112	0.0537764	0.0648876	Latham's Snipe	Gallinago hardwickii	Gallinago_hardwickii	48.4152	566	415	2.4	5.2	5.8	6.55	11.78	2.4	5.225	5.71667	6.3	9.74	2.55806	5.21259	5.70759	6.91646	11.1673	3.21039	5.97523	6.47149	6.98284	10.3916	-0.309674
421	Luscinia calliope	land	native	24.5	4	3	Long	Open	0	1			6.02	81	59	79	81	0.287682	0.0246926	0.312375	Siberian Rubythroat	Calliope calliope	Luscinia_calliope	22.7616	208	149	-2.25	5.13	5.8	6.14	10.33	-2.25	5.42	6.02	6.2	7.65	-0.621366	5.16459	5.67741	5.98774	9.90994	0.1765	5.92928	6.60521	6.95918	11.2935	-0.331699
427	Saxicola torquatus	land	native	14	6.75	4	Long	Open	0	0			6	202	160	168	202	0.0484943	0.183307	0.231802	Common Stonechat	Saxicola torquatus	Saxicola_torquatus	19.9009	794	1008	2.4	5.5	6.04	6.95	14.47	1.38	5.5	6	6.54	9.34	2.55806	5.40145	5.95415	7.02567	14.9295	2.12918	6.23006	6.6757	7.64049	10.4197	0.238373
352	Caprimulgus indicus	land	native	93	3	2	Long	Open	0	0			9.325	290	290	127	208	-0.821293	0.490304	-0.330989	Grey Nightjar	Caprimulgus jotaka	Caprimulgus_indicus	49.341	23	49	4.3	7.15	8.46	10.99	15.86	5.17143	8.46667	9.325	11.325	15.86	4.86234	7.31498	9.55873	11.3653	16.427	5.62656	9.1516	10.7914	12.5063	16.7809	0.733969
397	Anthus hodgsoni	land	native	21	8	1	Short	Open	0	0			4.82	202	198	202	150	0.0199012	-0.295926	-0.276025	Olive-backed Pipit	Anthus hodgsoni	Anthus_hodgsoni	25.8973	495	284	-1.5	3.74	5.2	6.14	17.12	-2.25	2.48	4.82	5.9	18	-0.621366	3.51677	5.11781	6.15921	17.773	0.1765	3.58089	5.40513	6.59298	18.6527	-0.554087
502	Emberiza fucata	land	native	21.5	6.75	2	Short	Open	0	1			7.18	219	219	145	206	-0.410021	0.349112	-0.0609088	Chestnut-eared Bunting	Emberiza fucata	Emberiza_fucata	19.4931	294	420	3.7	6.83	7.99	11.2	16.4	3.8	6.3	7.18	9.175	16.4	3.5743	6.91646	7.97679	11.5723	16.7065	4.7241	6.95918	8.13658	10.1085	17.122	0.355657
514	Emberiza schoeniclus	land	native	20.5	6.75	2	Short	Open	0	0			6.275	51	45	51	51	0.122602	0	0.122602	Reed Bunting	Emberiza schoeniclus	Emberiza_schoeniclus	20.1907	184	108	5.3	6.02	6.3	7.13	10.92	5.3	6	6.275	7.11875	7.65	5.21259	5.90522	7.02567	7.02567	11.0615	6.08589	6.69708	7.00537	7.82125	10.2198	-0.529008
381	Alauda arvensis	land	native	35	5.25	3	Resident	Open	0	1			13.9167	576	534	493	576	-0.0797312	0.155307	0.0755755	Eurasian Skylark	Alauda arvensis	Alauda_arvensis	36.0374	3077	2820	2.4	7.13	13.5	15.2	17.78	2.4	7.46667	13.9167	15.5	18	2.55806	7.02567	14.0777	15.6533	18.1672	3.21039	8.29406	15.017	16.4532	18.6527	-0.0871886
152	Circus spilonotus	land	native	520	5	2	Resident	Open	0	0			7.125	37	13	26	37	0.65678	0.341749	0.998529	Eastern Marsh-harrier	Circus spilonotus	Circus_spilonotus	47.6931	20	13	5.44	6.03	6.7	10.69	15.28	5.625	6.3	7.125	9.965	14.35	5.41524	5.69117	7.02567	11.0615	15.6643	6.6757	6.99873	8.44015	10.9227	15.7368	-0.405465
498	Emberiza cioides	land	native	23	10	3	Resident	Open	0	1			12.1	1058	1035	1036	1058	0.000964785	0.0209931	0.0219579	Meadow Bunting	Emberiza cioides	Emberiza_cioides	23.1502	12954	10401	2.03	10.3	12.45	14.5	19.68	2.4	9.45714	12.1	14.525	19.675	2.04819	10.7569	12.8716	14.8592	19.9469	3.21039	10.2851	13.0486	15.3836	20.1173	-0.219484
167	Grus japonensis	land	native	9000	1.8	3	Resident	Open	0	0			5.975	32	13	24	32	0.579818	0.277632	0.85745	Red-crowned Crane	Grus japonensis	Grus_japonensis	41.1453	24	48	5.2	5.7	5.7	5.93	6.28	4.75	5.7	5.975	6.275	6.44	5.16813	5.43413	5.58995	5.85169	6.09141	5.56931	6.31971	6.60441	6.87683	7.1429	0.672944
164	Phasianus colchicus	land	native	975	8.5	3	Resident	Open	0	1			13.36	577	501	504	577	0.00595831	0.135015	0.140974	Green Pheasant	Phasianus versicolor	Phasianus_versicolor	26.6277	1388	1751	3.87	11.13	13.82	15.63	22.24	3.86667	11.315	13.36	14.7617	23.7667	4.52401	11.3104	14.078	15.8038	22.6708	5.04544	12.1302	14.1835	15.5875	24.505	0.232174
192	Charadrius dubius	water	native	40	8	3	Long	Water	0	1			14.65	302	202	206	302	0.0195128	0.381014	0.400527	Little Ringed Plover	Charadrius dubius	Charadrius_dubius	51.0466	329	258	4.43	12.9	14.75	15.7	23	5.42	12.96	14.65	15.5375	19.12	4.25903	13.2796	15.0468	16.1739	22.9002	6.42213	13.7993	15.5004	16.5068	19.6481	-0.242265
306	Sterna albifrons	water	native	60	2.5	3	Long	Water	0	0			15.0333	99	99	89	70	-0.105361	-0.23713	-0.34249	Little Tern	Sternula albifrons	Sterna_albifrons	69.8555	976	69	11.33	15.03	15.3	15.8	23.77	12.2	13.92	15.0333	16.1333	22.5	11.6769	15.3158	15.8823	16.2573	23.8538	13.114	15.3885	16.9111	17.0215	23.1002	-2.63599
96	Anas platyrhynchos	water	native	1205.5	7	4	Short	Water	0	1			6.44	134	79	123	134	0.438255	0.0849932	0.523248	Mallard	Anas platyrhynchos	Anas_platyrhynchos	50.7766	382	378	2.4	5.79	6.24	8.24	22.33	3.7	5.7	6.44	7.55	16.575	2.55806	5.75161	6.06442	8.37581	22.8346	4.23514	6.73377	7.77866	11.014	17.6399	-0.0104988
285	Larus crassirostris	water	native	680	2	1	Short	Water	0	0			12.2333	121	65	77	121	0.167054	0.447312	0.614366	Black-tailed Gull	Larus crassirostris	Larus_crassirostris	59.1456	3478	1763	5.44	8.17	11.2	11.53	18.28	5.7	9.93333	12.2333	15.2333	18.275	5.15195	8.50356	11.5398	11.7468	18.6834	6.28865	11.8399	13.3375	16.5689	19.2559	-0.679161
178	Porzana fusca	water	native	80	9.75	3	Short	Water	0	1			15.475	159	159	50	123	-1.14335	0.888456	-0.254892	Ruddy-breasted Crake	Zapornia fusca	Porzana_fusca	22.2639	29	40	7.15	13.46	15.63	16.93	21.7	10.4	14.5875	15.475	16.48	19.54	7.43295	12.7401	16.0569	17.4284	22.4494	11.1628	15.3549	16.2378	17.4056	19.9335	0.312375
173	Rallus aquaticus	water	native	137.5	7	3	Short	Water	0	1			6.24	25	16	15	25	-0.0606246	0.485508	0.424883	Eastern Water Rail	Rallus indicus	Rallus_aquaticus	31.4381	15	6	5.95	5.95	5.95	6.19	8.8	5.71667	5.71667	5.94583	7.475	11.375	5.85169	5.85169	5.85169	5.95806	7.94972	6.53297	6.60959	9.45529	15.7981	17.0405	-0.826679
204	Vanellus cinereus	water	native	325	3.5	2	Short	Water	0	1			15.4	130	60	93	130	0.432421	0.331903	0.764323	Grey-headed Lapwing	Vanellus cinereus	Vanellus_cinereus	45.2069	511	283	9.38	15.18	15.4	15.63	16.2	9.675	14.7739	15.4	15.7	16.36	10.2182	15.2342	15.7026	16.0473	16.5395	10.9227	15.6015	16.3273	16.7424	17.1618	-0.58935
244	Actitis hypoleucos	water	native	55	3.5	3	Resident	Water	0	1			11.475	246	246	184	228	-0.289033	0.213366	-0.0756663	Common Sandpiper	Actitis hypoleucos	Actitis_hypoleucos	47.9589	215	143	3.58	9.08	14.4	16.28	23.74	3.85	7.225	11.475	15.35	19.5	3.47801	10.8632	14.9935	16.5998	24.1608	4.97311	8.11848	13.0388	16.8488	24.1908	-0.405465
195	Charadrius alexandrinus	water	native	45	3.75	2	Resident	Water	0	0			13.52	119	119	70	93	-0.524812	0.280615	-0.244197	Kentish Plover	Charadrius alexandrinus	Charadrius_alexandrinus	54.9853	148	56	5.95	14.8	15.63	16.31	23	10.125	12.2	13.52	14.06	16.55	5.85169	14.6163	15.8205	16.0868	22.9002	10.9005	13.114	13.862	15.2655	16.2942	-0.960895
194	Charadrius placidus	water	native	70	5.25	2	Resident	Water	0	0			13.5083	158	113	99	158	-0.131028	0.463734	0.332706	Long-billed Plover	Charadrius placidus	Charadrius_placidus	51.736	89	97	5.2	12.86	13.98	14.83	17.68	4.61667	12.1788	13.5083	15.95	17.4333	4.06317	13.2225	14.5321	14.6469	17.4878	5.56913	13.0388	14.7787	15.8115	18.0813	0.0851578
281	Larus schistisagus	water	native	1350	2	2	Resident	Water	1	0			7.26667	97	18	57	97	1.116	0.524524	1.64053	Slaty-backed Gull	Larus schistisagus	Larus_schistisagus	53.1356	1833	780	5.2	6	6.3	8.17	12.96	5.08	5.95	7.26667	8.2	13.8833	4.06317	5.15399	6.18469	7.5147	13.4985	5.76715	6.47866	8.08224	8.54623	14.4882	-0.85368
98	Anas zonorhyncha	water	native	1050	8	3	Resident	Water	0	1			13.75	598	362	414	598	0.133876	0.366983	0.500859	Chinese Spot-billed Duck	Anas zonorhyncha	Anas_poecilorhyncha	49.2572	2550	2950	5.18	11.38	14.18	15.1	23.74	2.34	11.0333	13.75	15.0286	23.74	5.41365	11.5766	14.7449	15.4739	24.1608	3.50538	11.9454	14.7718	16.1122	24.505	0.145659
188	Rostratula benghalensis	water	native	145	4.5	3	Resident	Water	0	1			15.5	79	79	42	49	-0.620827	0.150823	-0.470004	Greater Painted-snipe	Rostratula benghalensis	Rostratula_benghalensis	31.5912	3	1	15.63	15.63	15.63	15.63	15.63	12.85	12.85	12.85	12.85	12.85	16.003	16.003	16.003	16.003	16.003	13.7993	13.7993	13.7993	13.7993	13.7993	-0.693147
143	Butastur indicus	land	native	410	3	2	Long	Raptor	0	1			12.2225	371	371	295	296	-0.228534	0.00337268	-0.225162	Grey-faced Buzzard	Butastur indicus	Butastur_indicus	46.8573	292	174	7.44	11.6	13.12	14.8	21.27	6.3	10.7163	12.2225	13.6	16.2	8.38514	11.9425	13.4769	15.4058	21.5166	7.50039	11.7335	13.3179	14.8106	22.9616	-0.515387
155	Falco subbuteo	land	native	235	2.5	4	Long	Raptor	1	1			6.375	49	37	34	49	-0.0822381	0.356675	0.274437	Eurasian Hobby	Falco subbuteo	Falco_subbuteo	58.4404	15	9	5.4	6.43	7.41	8.16	9.95	4.325	5.98	6.375	6.93333	12.6	5.21259	6.93918	7.60786	8.17002	9.90994	5.12752	6.58656	6.98003	7.9555	13.3582	-0.470004
132	Pernis ptilorhynchus	land	native	655	2.5	1	Long	Raptor	0	0			10.5125	168	57	108	168	0.630905	0.438551	1.06946	Oriental Honey-buzzard	Pernis ptilorhynchus	Pernis_ptilorhyncus	31.944	69	43	3.55	8.78	11.53	12.78	16.58	5.14	8.5475	10.5125	12.6975	16.125	3.57953	8.96935	11.6918	13.2492	16.8317	6.21885	9.58631	11.447	13.3782	15.8419	-0.464306
136	Accipiter gentilis	land	native	656	2.5	2	Resident	Raptor	0	1			12.25	226	57	192	226	1.20225	0.16226	1.36451	Northern Goshawk	Accipiter gentilis	Accipiter_gentilis	36.4909	79	63	4.33	7.75	9.92	13.5	23.68	5.1	8.825	12.25	14.2542	16.025	4.93081	8.14144	10.4724	14.0153	24.0369	5.76379	10.1657	13.3434	15.2487	17.032	-0.223144
138	Accipiter gularis	land	native	108	3.5	2	Resident	Raptor	0	1			14.9333	84	39	70	84	0.5738	0.179971	0.753772	Japanese Sparrowhawk	Accipiter gularis	Accipiter_gularis	33.1774	28	19	5.5	7.72	10.61	21.47	23.45	6	10.9575	14.9333	21.4367	22.9	5.12068	8.12161	10.8845	21.7296	23.5623	9.30011	11.7435	15.9451	22.2929	23.7703	-0.371564
139	Accipiter nisus	land	native	150	4.5	2	Resident	Raptor	0	1			9.05	86	79	86	75	0.0838815	-0.135175	-0.0512933	Eurasian Sparrowhawk	Accipiter nisus	Accipiter_nisus	35.5149	60	26	3.68	7.3	8.61	10.46	16.02	4.48	6.9625	9.05	10.8063	15.7333	4.21709	7.47521	9.28696	11.0221	16.4624	5.16833	8.83356	9.79768	11.2382	16.3955	-0.815037
134	Haliaeetus albicilla	land	native	4252.5	2	3	Resident	Raptor	0	0			6	65	8	22	65	0.93827	1.05416	1.99243	White-tailed Sea-eagle	Haliaeetus albicilla	Haliaeetus_albicilla	38.0163	17	65	5.3	5.59	5.96	6.3	7.63	4.13333	5.7625	6	6.1	7.125	5.21259	5.41524	5.69117	6.18288	7.60786	4.71616	6.40598	6.6757	6.82592	7.82125	1.29928
133	Milvus migrans	land	native	890	2.5	5	Resident	Raptor	0	1			14.35	817	817	783	805	-0.0424533	0.0276747	-0.0147786	Black Kite	Milvus migrans	Milvus_migrans	49.4722	4027	2221	-1.48	10.35	15.5	15.54	19.68	2.48	10.48	14.35	16	19.675	-0.769949	11.1746	15.8823	15.8823	19.9469	3.58089	11.3095	15.1341	16.8678	20.1173	-0.594862
142	Buteo buteo	land	native	745	3	2	Resident	Raptor	0	1			9.62917	299	145	196	299	0.299597	0.420579	0.720176	Japanese Buzzard	Buteo japonicus	Buteo_buteo	41.2596	161	213	3.1	6.58	8.68	10.4	16.02	3.44	8.68	9.62917	10.815	14.525	3.02318	6.86576	9.45538	10.8302	16.4624	4.3045	9.61581	10.6356	11.7629	17.3382	0.27838
144	Nisaetus nipalensis	land	native	2250	1	1	Resident	Raptor	0	0			9.8125	139	80	123	139	0.425832	0.121361	0.547193	Mountain Hawk-eagle	Nisaetus nipalensis	Nisaetus_nipalensis	26.5586	37	33	2.03	7.94	9.3	11.23	15.42	7.06	8.36167	9.8125	10.9162	15.8	2.04819	8.34111	9.66575	12.39	15.8038	7.7401	8.93699	10.4295	11.7531	15.6096	-0.111226
407	Lanius cristatus	land	native	37.5	5	2	Long	Open	0	0			8.4	99	99	21	11	-1.51413	-0.606136	-2.12026	Brown Shrike	Lanius cristatus	Lanius_cristatus	26.9558	32	9	5.28	5.7	8.17	10.84	23.3	6.08	8.66	16.4	16.4	16.4	5.12068	5.77846	8.50356	11.0646	23.7313	7.39261	17.2155	17.2155	24.3306	24.3306	-1.19392
405	Lanius tigrinus	land	native	29	4.5	2	Long	Open	0	1			10.5	48	48	10	20	-1.49393	0.646627	-0.847298	Tiger Shrike	Lanius tigrinus	Lanius_tigrinus	29.236	4	3	8.48	8.53	9.55	10.83	11.66	11.68	12.5333	12.5333	13.3	13.8333	8.90964	9.0138	10.102	11.4305	12.2557	13.238	13.238	13.238	14.1421	15.0462	-0.223144
522	Chloris sinica	land	native	23.5	6	4	Resident	Open	1	1			12.55	1050	887	988	1050	0.107723	0.060803	0.168526	Oriental Greenfinch	Chloris sinica	Carduelis_sinica	33.5413	10264	9568	-0.46	9.13	12.56	14.77	18.08	-0.46	9.34	12.55	14.75	18.8	-0.270271	9.43953	13.0341	15.1922	18.5878	0.532991	10.2182	13.2711	15.6063	19.2948	-0.0702113
406	Lanius bucephalus	land	native	37.5	7.5	3	Resident	Open	0	1			9.3	838	838	689	738	-0.195519	0.0686063	-0.126913	Bull-headed Shrike	Lanius bucephalus	Lanius_bucephalus	20.4016	1712	1610	1.38	7.21	9.08	12.28	21.27	1.38	7.44	9.3	12	18.275	1.49481	7.43295	9.4934	12.6246	21.5166	2.32997	8.22819	10.1978	13.0388	19.2559	-0.0613911
62	Bubulcus ibis	water	native	375	3.5	4	Long	Water	0	1			15.425	125	83	125	71	0.405465	-0.559616	-0.154151	Cattle Egret	Bubulcus ibis	Bubulcus_ibis	26.9956	1380	239	11.4	15.14	15.14	16.31	23.83	8.36	14.6	15.425	16.28	23.28	11.5766	15.6533	15.6533	16.3043	24.2773	8.97402	15.5217	16.9314	20.8382	24.7353	-1.74992
60	Butorides striata	water	native	217.5	3.5	4	Long	Water	0	1			13.3	92	92	88	77	-0.0439631	-0.131928	-0.175891	Green-backed Heron	Butorides striata	Butorides_striata	32.0058	93	35	9.56	14.33	15.7	16.31	23	7.96667	12	13.3	16.3143	16.85	9.90994	14.7693	16.1561	16.883	22.9002	8.57534	12.8925	13.862	16.9314	17.5028	-0.959776
56	Gorsachius goisagi	water	native	470	4	1	Long	Water	0	0			12.3	70	28	21	70	-0.276253	1.17164	0.895384	Japanese Night-heron	Gorsachius goisagi	Gorsachius_goisagi	34.6457	4	8	9.47	11.55	13.03	13.93	14.25	9.85	11.9233	12.1333	13.425	15.35	10.0098	11.9986	13.3628	14.2628	14.8592	10.2188	12.8533	13.3084	14.8262	15.8528	0.587787
64	Egretta intermedia	water	native	535	4	5	Long	Water	0	1			14.58	111	66	101	111	0.42028	0.0935261	0.513806	Intermediate Egret	Ardea intermedia	Mesophoyx_intermedia	29.0601	381	328	8.57	14.1	14.88	16	23.83	8.56667	13.6	14.58	14.65	23.28	8.72578	14.5358	15.4227	16.1921	24.2773	9.25892	14.8106	15.5217	16.0475	24.7353	-0.149363
68	Ardea cinerea	water	native	1500	4	6	Resident	Water	0	1			13.9667	631	69	420	631	1.79414	0.406257	2.20039	Grey Heron	Ardea cinerea	Ardea_cinerea	33.2152	2178	2756	3.15	11.4	14.61	16.21	23.68	3.36667	11.2	13.9667	15.7	23.28	2.93699	11.0615	14.9954	16.4006	24.0369	4.14042	12.2686	15.0803	16.7424	24.3033	0.235277
63	Ardea alba	water	native	950	4	6	Resident	Water	0	1			14.64	287	45	160	287	1.25276	0.581556	1.83432	Great White Egret	Ardea alba	Casmerodius_albus	25.696	758	1178	9.56	15.14	15.14	15.14	23.83	5.62	13.075	14.64	15.95	23.28	9.92102	15.6533	15.6533	15.6533	24.2773	6.97248	13.8649	15.5873	16.7424	24.7353	0.44042
65	Egretta garzetta	water	native	604.5	5.5	5	Resident	Water	0	1			15.7	219	189	219	155	0.146603	-0.343772	-0.197168	Little Egret	Egretta garzetta	Egretta_garzetta	33.0969	1275	354	10.7	15.14	15.14	15.48	23.83	12.1	15.4	15.7	16.28	23.675	11.0615	15.6533	15.6533	15.6711	24.2773	13.2904	16.2378	16.7424	17.0405	24.4567	-1.27937
58	Nycticorax nycticorax	water	native	600	3.5	6	Resident	Water	0	1			14.6	250	196	250	180	0.242249	-0.326956	-0.0847067	Black-crowned Night-heron	Nycticorax nycticorax	Nycticorax_nycticorax	33.0352	1716	559	9.1	11.4	13.98	15.14	23.77	6.96	13.2143	14.6	15.7	23.74	9.57926	11.5766	14.6413	15.6533	23.8538	7.3209	14.046	15.5217	16.7424	24.505	-1.1204
45	Phalacrocorax carbo	water	native	1900	4	2	Resident	Water	0	0			14.76	301	5	81	301	2.61496	1.30371	3.91867	Great Cormorant	Phalacrocorax carbo	Phalacrocorax_carbo	38.6835	1972	3012	8.16	14.35	14.35	15.7	16.75	3.425	13.275	14.76	15.5333	17.7833	8.1651	14.8315	14.8315	15.8205	17.4216	4.20818	14.3038	15.8947	16.2942	18.4132	0.423381
351	Strix uralensis	land	native	700	3.5	1	Resident	Raptor	0	0			13.3133	261	197	202	261	0.0249389	0.255139	0.280077	Ural Owl	Strix uralensis	Strix_uralensis	28.7903	47	70	4	11.56	13.05	14.13	17.05	3.71667	10.4333	13.3133	14.7	16.2	3.60884	11.9028	13.6856	14.8238	16.8899	4.7241	11.7335	14.1985	15.5976	16.9341	0.391479
365	Jynx torquilla	land	native	40	12.75	2	Short	Open	0	1			6.69	74	55	49	74	-0.113329	0.405465	0.292136	Eurasian Wryneck	Jynx torquilla	Jynx_torquilla	25.6178	45	68	4.9	5.95	6.51	7.58	10.18	3.98571	6.115	6.69	7.2	12	4.84262	5.85169	6.77947	7.68036	8.60301	4.86065	6.95918	7.82125	7.9555	13.0486	0.405465
625	Acridotheres cristatellus	land	exotic	124	5.5	1	Resident	Open	1	1			15.5	33	0	3	33	1.38629	2.14007	3.52636	Crested Myna	Acridotheres cristatellus	Acridotheres_cristatellus	23.6986	0	10	NA	NA	NA	NA	NA	14.65	15.5	15.5	15.7786	16.6	NA	NA	NA	NA	NA	15.4676	16.2085	16.2903	16.7915	17.1815	2.3979
546	Spodiopsar cineraceus	land	native	82.5	9	3	Resident	Open	1	1			15	579	537	523	579	-0.0263669	0.101536	0.0751695	White-cheeked Starling	Spodiopsar cineraceus	Sturnus_cineraceus	35.9576	10386	6508	4.04	12.18	14.1	15.53	23	4.62	13.12	15	15.82	23	4.25716	12.6475	14.5089	15.8303	22.9002	5.39528	14.2361	15.6576	16.6365	23.7155	-0.467369
130	Mergus merganser	water	native	1600	10	1	Short	Water	0	0			5.94	37	17	26	37	0.405465	0.341749	0.747214	Goosander	Mergus merganser	Mergus_merganser	44.1319	59	62	3.74	5.48	5.94	5.94	13.88	3.46667	5.25	5.94	6.44	7.68	3.83057	5.58235	5.90522	5.90522	14.5329	4.15733	5.92303	6.6757	7.26539	17.4244	0.0487902
94	Aix galericulata	water	native	545	9.5	3	Resident	Water	0	1			8.625	180	80	134	180	0.510826	0.293222	0.804048	Mandarin Duck	Aix galericulata	Aix_galericulata	50.1197	151	196	3.52	7.45	9.05	10.33	17.08	3.71667	7.14	8.625	10.04	15.1333	3.36874	7.68437	9.74761	10.9805	15.4749	4.96401	7.87505	9.11992	10.8186	15.6753	0.259323
387	Delichon dasypus	land	native	21	2.5	4	Long	Open	1	1			9.175	437	321	353	437	0.0947454	0.212922	0.307667	Asian House Martin	Delichon dasypus	Delichon_dasypus	55.7189	6618	3450	-1.48	5.53	8.17	11.08	23.83	-1.475	6.1	9.175	13.18	17.16	-0.769949	5.4066	8.35294	11.7468	24.2773	-0.450446	6.51546	10.1317	14.0345	17.6903	-0.65128
386	Hirundo daurica	land	native	19	5.25	3	Long	Open	1	1			14.3	214	214	137	201	-0.443384	0.381014	-0.0623703	Red-rumped Swallow	Cecropis daurica	Hirundo_daurica	52.5432	280	204	9.3	12.93	14.1	15.54	23.28	9.3	13.5	14.3	15.3	17.05	10.6549	13.4048	14.5538	15.9809	23.773	11.707	14.4923	15.4308	16.3955	24.3306	-0.315345
384	Hirundo rustica	land	native	17	7.5	2	Long	Open	1	1			14.35	809	780	722	809	-0.0771659	0.113625	0.0364591	Barn Swallow	Hirundo rustica	Hirundo_rustica	51.1705	12979	8656	6.08	12.93	14.5	15.7	23.83	5.42	12.84	14.35	15.5833	23.32	5.83471	13.3749	14.8746	16.1315	24.2773	6.45395	13.6968	15.303	16.4377	24.3306	-0.405041
426	Phoenicurus auroreus	land	native	15	9	2	Short	Open	1	0			4.5	26	0	0	26	0	3.29584	3.29584	Daurian Redstart	Phoenicurus auroreus	Phoenicurus_auroreus	20.5346	1	26	4.3	4.3	4.3	4.3	4.3	1.45	1.45	1.45	2.03333	9.3	4.86234	4.86234	4.86234	4.86234	4.86234	2.28274	2.28274	2.28274	2.88219	9.79768	2.60269
667	Columba livia	land	exotic	325	6	2	Resident	Open	1	1			15.82	300	207	174	300	-0.172752	0.542324	0.369572	Rock Dove	Columba livia	Columba_livia	44.1808	2598	2090	4.22	15.38	16.03	16.03	22.64	4.21429	14.84	15.82	16.06	23.475	4.07826	15.8038	16.6367	16.6367	22.6966	5.03648	15.7347	16.677	16.9847	23.5419	-0.217484
354	Apus nipalensis	land	native	29	7.5	2	Resident	Open	1	1			15.9833	40	11	40	36	1.22867	-0.102654	1.12601	House Swift	Apus nipalensis	Apus_nipalensis	67.5784	184	73	7.8	15.42	16	16.77	17.43	14.2333	15.3333	15.9833	16.8475	19.675	7.9556	15.7245	16.1371	17.3553	17.7373	15.2179	15.5004	16.8177	19.6481	20.1173	-0.916291
385	Hirundo tahitica	land	native	13	3	4	Resident	Open	1	1			22.0333	34	19	26	34	0.300105	0.259511	0.559616	House Swallow	Hirundo javanica	Hirundo_tahitica	54.4109	582	409	20.13	21.67	22.05	22.88	23.83	18.8	21.6667	22.0333	22.5	23.825	20.6329	21.9871	22.4494	22.9002	24.2773	19.2948	22.2717	22.7684	23.4084	24.7353	-0.35203
540	Passer montanus	land	native	24	12	2	Resident	Open	1	1			14.58	932	892	880	932	-0.013529	0.0573476	0.0438186	Eurasian Tree Sparrow	Passer montanus	Passer_montanus	22.8372	26224	19590	4.21	12.57	14.68	15.83	23.83	4.21429	12.56	14.58	15.85	23.825	4.07826	12.9109	15.0665	16.1889	24.2773	5.03648	13.3423	15.488	16.7416	24.7353	-0.291643
184	Fulica atra	water	native	700	11.25	2	Short	Water	0	0			14.075	74	34	43	74	0.228842	0.533298	0.76214	Common Coot	Fulica atra	Fulica_atra	40.2596	128	108	6.23	6.23	11.08	14.23	16.6	7.725	13.34	14.075	14.44	17.4333	6.06228	6.06228	11.3811	14.6127	16.6045	8.45991	14.8106	14.9586	15.544	18.0813	-0.168465
9	Podiceps cristatus	water	native	1043	4	1	Resident	Water	0	0			10.15	39	1	8	39	1.50408	1.49165	2.99573	Great Crested Grebe	Podiceps cristatus	Podiceps_cristatus	43.8402	17	92	8.16	8.16	10.2	13.34	15.26	7.9	9.7	10.15	10.35	15.3	8.1651	8.1651	10.5096	13.9009	15.6095	8.45991	10.4274	10.8918	11.158	16.2378	1.64223
5	Tachybaptus ruficollis	water	native	183	11.25	1	Resident	Water	0	0			13.82	316	291	272	316	-0.067282	0.14943	0.082148	Little Grebe	Tachybaptus ruficollis	Tachybaptus_ruficollis	32.501	521	314	5.5	10.25	14	14.98	17.43	5.625	11.3875	13.82	14.7611	21.675	5.604	10.516	14.4275	15.2968	17.946	6.28652	12.2686	14.9586	15.6888	22.4235	-0.505095

## Sheet: read me
Appendix S3. Source data describing dynamics of Japanese breeding birds from 1970s to 2010s.
This file includes the source data analyzed in this study.
One sea bird (streaked shearwater) and two native species (Japanese leaf warbler & spotted nutcracker) that were not analyzed are not included.
Corrected	Description
BR_ID	Species-specific ID
SciName	Scientific name commonly used in Japan
LandWat	Land or water species
Exotic	Native or non-native (exotic) species
BW	Body weight (g)
Productivity	Productivity
NofHabitat	Number of habitat category
Migration	Migration type
Habitat	Habitat type
Urban	Use of urban area
Farmland	Use of farmland
ForestNest	Nesting substrate of forest species
ForestForage	Foraging substrate of forest species
STI	Species temperature index
RangeSize	Largest range size among three surveys
RS1970	Range size in 1970s
RS1990	Range size in 1990s
RS2010	Range size in 2010s
RateRS1990	Rate of range size change from 1970s to 1990s
RateRS2010	Rate of range size change from 1990s to 2010s
rate40yr	Rate of range size change from 1970s to 2010s
EnglishName	Common English name
IUCNname	IUCN name used in the HWI data set
TreeName	Tree name used to link to phylogenetic data
HWI	Hand wing index
N1990s	Total number of detected individuals (total abundance) in 1990s
N2010s	Total number of detected individuals (total abundance) in 2010s
ATP30YR90_min	Minimum value of long-term (30-year) average of annual mean temperature for species' distribution in 1990s
ATP30YR90_25percentile	25% percentile of long-term (30-year) average of annual mean temperature for species' distribution in 1990s
ATP30YR90_med	Median value of long-term (30-year) average of annual mean temperature for species' distribution in 1990s
ATP30YR90_75percentile	75% percentile of long-term (30-year) average of annual mean temperature for species' distribution in 1990s
ATP30YR90_max	Maximum value of long-term (30-year) average of annual mean temperature for species' distribution in 1990s
ATP30YR10_min	Minimum value of long-term (30-year) average of annual mean temperature for species' distribution in 2010s
ATP30YR10_25percentile	25% percentile of long-term (30-year) average of annual mean temperature for species' distribution in 2010s
ATP30YR10_med	Median value of long-term (30-year) average of annual mean temperature for species' distribution in 2010s
ATP30YR10_75percentile	75% percentile of long-term (30-year) average of annual mean temperature for species' distribution in 2010s
ATP30YR10_max	Maximum value of long-term (30-year) average of annual mean temperature for species' distribution in 2010s
ATPsurYR90_min	Minimum value of survey-year average of annual mean temperature for species' distribution in 1990s
ATPsurYR90_25percentile	25% percentile of survey-year average of annual mean temperature for species' distribution in 1990s
ATPsurYR90_med	Median value of survey-year average of annual mean temperature for species' distribution in 1990s
ATPsurYR90_75percentile	75% percentile of survey-year average of annual mean temperature for species' distribution in 1990s
ATPsurYR90_max	Maximum value of survey-year average of annual mean temperature for species' distribution in 1990s
ATPsurYR10_min	Minimum value of survey-year average of annual mean temperature for species' distribution in 2010s
ATPsurYR10_25percentile	25% percentile of survey-year average of annual mean temperature for species' distribution in 2010s
ATPsurYR10_med	Median value of survey-year average of annual mean temperature for species' distribution in 2010s
ATPsurYR10_75percentile	75% percentile of survey-year average of annual mean temperature for species' distribution in 2010s
ATPsurYR10_max	Maximum value of survey-year average of annual mean temperature for species' distribution in 2010s
RateN2010	Rate of total abundance change from 1990s to 2010s
